# Supplementary material for: RNAi Screen Identifies Novel Regulators of RNP Granules in the Caenorhabditis elegans Germ Line
Source: G3 (Bethesda). 2016 Jun 9;6(8):2643–54. doi: 10.1534/g3.116.031559 (PMC4978917; doi:10.1534/g3.116.031559)
Supplement: Supplemental Material [file supp_g3.116.031559_TableS1.xlsx]

## Sheet: Sheet1
Gene Name	Human Ortholog	Penetrance	Phenotype*	Endogenous MEX-3 granules disrupted^
2L52.1	n.s.	1	Sm
K07E8.7	RPUSD2	1	D
mrps-18B	MRPS18B	1	D
cacn-1	CACTIN	1	D
bag-1	BAG1	1	Sm	x
C01G10.8	AHSA1	1	Sm
cct-4	CCT4	1	Sm
ceh-18	POU2F3	1	D	x
cpsf-2	CPSF2	1	Sm
cra-1	NAA25	1	D
F12F6.7	POLD2	1	Sm	x
F13G3.6	B3GNTL1	1	Sm	x
F56F11.4	PSMC5	1	D
goa-1	GNAO1	1	D	x
his-74	H3F3A	1	Sm
inx-14	n.s.	1	D	x
K04F10.3	n.s.	1	D	x
mex-3	MEX3B, MEX3C	1	D	x
nola-3	NOP10	1	D
nra-2	NCLN	1	D	x
prp-3	PRPF3	1	Sm
puf-5	PUM1, PUM2	1	D	x
R05G6.4	NOSIP	1	D
R13A5.9	MFSD6	1	D	x
rae-1	RAE1,	1	D
rsp-4	SRSF2	1	D
T01B7.5	UTP3	1	D
T26A8.4	ZC3H4	1	D
T26G10.1	DDX47	1	D	x
tdc-1	DDC	1	D	x
W03F9.1	ZPR1	1	D
Y32B12B.2	n.s.	1	Sm
Y38H6C.21	n.s.	1	Sm
yars-1	YARS2	1	Sm
ZK546.14	SURF6	1	D	x
dnj-17	DNAJC21	0.987013	D	x
K08F4.1	CHTF18	0.970149	Sm	x
fbxa-108	n.s.	0.956522	Sm
elpc-4	ELP4	0.947368	Sm
T04D3.5	n.s.	0.941176	D
atx-2	ATXN2, ATXN2L	0.928571	Sm
B0024.13	SRD5A3	0.923077	Sm
F07C6.4	CCDC120, FRMD4A	0.92	Sm
B0432.10	n.s.	0.916667	D
mxl-1	MAX	0.916667	Sm
F44E7.5	n.s.	0.913043	Sm
pct-1	CDK17, 16, 18	0.913043	Sm
F13C5.3	n.s.	0.909091	D
T24D1.2	n.s.	0.909091	D
usp-14	USP14	0.909091	Sm
F16A11.2	RTCB	0.9	Sm
ccm-3	PDCD10	0.9	D
Y39B6A.10	n.s.	0.904762	D
B0391.10	n.s.	0.9	Sm
csn-5	COPS5	0.9	Sm
T10C6.5	CWC15	0.9	D
C10B5.1	THOC6	0.897436	Sm
Y102A5C.4	n.s.	0.896552	D
T08D2.4	n.s.	0.894737	Sm
T21C9.13	n.s.	0.894737	Sm
nol-1	NOP2	0.888889	Sm
srt-18	n.s.	0.888889	Sm
F20D12.2	MCM3AP	0.875	Sm	x
srz-95	n.s.	0.869565	Sm
W05G11.2	CCNA1, CCNA2, CCNO	0.866667	D
lst-3	CCAR1	0.863636	D
atl-1	ATR	0.857143	D
hpo-9	BTBD9	0.857143	Sm
cec-6	n.s.	0.857143	D
K07B1.7	GPATCH3	0.85	Sm
csr-1	n.s.	0.846154	Sm
lron-6	LRRC32, TSKU	0.846154	Sm
wsp-1	WAS, WASL	0.846154	D
F56C3.7	n.s.	0.84375	Sm
smg-8	SMG8	0.84	D	x
otub-1	OTUB1, OTUB2	0.833333	Sm
T07C4.10	n.s.	0.833333	Sm
srx-29	n.s.	0.826087	Sm
C16A11.5	n.s.	0.818182	Sm
F54C8.6	n.s.	0.8125	Sm
ftr-1	n.s.	0.8125	Sm
K07C5.6	SLU7	0.8125	Sm
W03C9.5	n.s.	0.807692	Sm	x
F07H5.10	DXO	0.8	D
fbxa-121	n.s.	0.8	D
dnj-22	DNAJC17	0.791667	D
C08B6.8	REX02	0.785714	Sm
prg-2	PIWIL1 PIWIL3, PIWIL4	0.785714	D
sra-38	n.s.	0.785714	D
T27A8.4	n.s.	0.785714	Sm
czw-1	ZW10	0.777778	D
pro-1	WDR18	0.777778	D
sri-45	n.s.	0.78	Sm
kca-1	n.s.	0.769231	D	yes
orc-1	ORC1	0.769231	Sm
R06A4.2	n.s.	0.769231	D
ceh-39	n.s.	0.764706	Sm
fan-1	FAN1	0.764706	Sm
srz-48	n.s.	0.764706	Sm
tofu-1	n.s.	0.764706	Sm
arp-6	ACTR6	0.759494	D	yes
fbxa-114	n.s.	0.758621	Sm
B0334.4	PRELID1	0.75	D
cyk-7	n.s.	0.75	Sm
coh-3	n.s.	0.75	Sm
cpg-2	n.s.	0.75	Sm
ksr-1	KSR2	0.75	Sm
lin-23	FBXW11, BTRC	0.75	D
rpn-9	PSMD13	0.75	Sm
sti-1	STIP1	0.75	Sm
T23E7.2	n.s.	0.75	Sm
tag-342	n.s.	0.75	Sm
tbg-1	TUBG1	0.75	Sm
zen-4	KIF23	0.75	Sm	yes
C02B8.1	n.s.	0.740741	D
bath-19	n.s.	0.74	Sm
T20B12.1	TTC27	0.740741	D	yes
K06H6.2	n.s.	0.73913	Sm
JC8.7	C4orf27	0.736842	D
K02F3.12	RECQL	0.733333	D
Y102A5C.2	n.s.	0.733333	Sm
rad-50	RAD50	0.727273	Sm
T01C3.3	n.s.	0.727273	Sm
T28D9.1	n.s.	0.727273	D
B0205.1	n.s.	0.722222	Sm
dcr-1	DICER1	0.722222	D	yes
ubc-1	UBE2A	0.714286	Sm
dhhc-6	ZDHHC6	0.709677	Sm
ttr-19	n.s.	0.705882	D
F17A2.13	n.s.	0.7	Sm
F07E5.5	ZCCHC9	0.7	Sm
enu-3.1	n.s.	0.7	Sm
R05D11.4	DDX52	0.7	D	yes
eri-3	ERI3	0.69	Sm
ubh-4	C1orf50	0.6875	D
srd-36	n.s.	0.6875	Sm
str-82	n.s.	0.6875	D
R04F11.3	n.s.	0.681818	Sm
F35A5.1	n.s.	0.68	Sm
syd-9	ZFP57	0.679245	D	yes
cah-1	CA10	0.666667	D
cyb-2.2	n.s.	0.666667	D
R03H10.7	RPA1	0.67	Sm
rpb-11	POLR2J	0.67	D
F53F4.12	n.s.	0.666667	Sm
M116.5	MICALL2	0.666667	Sm
pgl-2	n.s.	0.666667	Sm
rad-26	Ff07c6	0.666667	Sm
srg-41	n.s.	0.666667	Sm
T13H5.8	CLPTM1L	0.666667	Sm
T20D3.8	PIGC	0.666667	Sm
aipl-1	n.s.	0.666667	Sm
pkd-2	n.s.	0.66	Sm
srgp-1	SRGAP3	0.65625	Sm
B0238.11	n.s.	0.65	Sm
srj-19	n.s.	0.65	Sm
sams-3	n.s.	0.647059	D
irld-44	n.s.	0.647059	Sm
T15B7.14	n.s.	0.647059	Sm
C13A2.4	n.s.	0.642857	Sm
srj-8	n.s.	0.642857	Sm
Y106G6H.16	n.s.	0.64	Sm
bath-44	SPOP	0.636364	Sm
T26E3.5	n.s.	0.636364	Sm	yes
fem-3	n.s.	0.631579	Sm
spd-3	n.s.	0.631579	D
cyp-16	n.s.	0.625	Sm
K08H2.3	n.s.	0.625	Sm
rnf-113	RNF113A	0.625	Sm
srh-105	n.s.	0.625	Sm
sds-22	PPP1R7	0.625	Sm
T20F5.7	n.s.	0.625	D	yes
W07A8.2	PLA2G6	0.625	Sm
pir-1	DUSP11	0.623377	D	yes
T04D3.1	n.s.	0.615385	D
F10E9.5	n.s.	0.611111	Sm
M18.6	CRBN	0.611111	Sm
car-1	LSM14A, SM14B	0.607143	D	yes
rnp-4	RBM8A	0.607143	D	yes
F10G7.9	n.s.	0.6	Sm
F14H3.5	n.s.	0.6	Sm
lir-2	n.s.	0.6	Sm
ooc-3	n.s.	0.6	Sm
sna-2	n.s.	0.6	Sm
F08B4.3	n.s.	0.590909	Sm
T07F10.3	TRNAU1AP	0.590909	Sm
T27A8.2	n.s.	0.590909	Sm
C16C8.14	n.s.	0.588235	Sm
M04B2.2	THUMPD3	0.588235	D
ufd-1	UFD1L	0.588235	D
rga-3	ARHGAP11A	0.583333	D
Y32B12B.4	n.s.	0.583333	Sm
figl-1	FIGN, FIGNL1	0.578947	D
F18A12.7	n.s.	0.571429	D
W06E11.1	POLR3E	0.571429	Sm
irld-13	n.s.	0.565217	D
klp-19	KIF4A	0.57	D
C24D10.4	n.s.	0.5625	Sm
C16C8.11	n.s.	0.555556	D
F10B5.2	AARR2	0.555556	Sm
inx-2	n.s.	0.555556	Sm
chl-1	DDX11	0.555556	Sm
ZK688.9	TIPRL	0.555556	Sm
ZK795.3	IMP4	0.555556	Sm
B0495.2	n.s.	0.545455	Sm
pie-1	n.s.	0.545455	D	yes
set-3	n.s.	0.545455	Sm
tag-235	HAT1	0.545455	Sm
B0281.5	KCTD10, TNFAIP1, KCTD3	0.541667	Sm
C07A9.2	BUD31	0.533333	Sm
T26A5.6	AVL9	0.529412	Sm
C25F9.8	n.s.	0.52381	Sm
cav-1	CAV1	0.52	Sm
ani-3	ANLN	0.5	Sm
C14A6.7	n.s.	0.5	Sm
dylt-3	DYNLT1	0.5	Sm
K02B2.6	n.s.	0.5	Sm
scc-1	RAD21, RAD21L1	0.5	Sm
T24A6.2	n.s.	0.5	Sm
W01G7.4	SLC7A6OS	0.5	D
W07E6.2	NLE1	0.5	Sm
sru-12	n.s.	0.48	Sm
phf-30	MRPL4	0.48	Sm
F09G2.8	PLD3	0.473684	D
ztf-18	n.s.	0.473684	Sm	yes
rab-21	RAB21	0.47	D
pqn-74	n.s.	0.470588	Sm
mrpl-4	n.s.	0.470588	Sm
C14B1.2	n.s.	0.45977	Sm	yes
bath-24	n.s.	0.46	Sm
srh-115	n.s.	0.458333	Sm
Y39E4B.5	n.s.	0.458333	Sm
cup-5	MCOLN3,MUCOLIPIN 3	0.454545	D
fbxa-193	n.s.	0.454545	Sm
R04D3.4	n.s.	0.454545	Sm
C18H2.2	n.s.	0.45	Sm
lin-46	GPHN	0.444444	Sm
T16G12.3	n.s.	0.44	Sm
cyp-31A3	CYP4V2	0.4375	Sm	yes
tag-237	n.s.	0.428571	D
W01D2.3	n.s.	0.428571	D
C05C8.5	AC004381.6	0.416667	D
mpk-1	MAPK1	0.411765	D	yes
rpn-10	PSMD4	0.411765	Sm
Y51H4A.8	n.s.	0.411765	D
spo-11	SPO11	0.409091	Sm
C16C8.13	NEDD8	0.4	Sm
ddx-23	DDX23	0.4	D
cki-2	CDKN1B	0.39	Sm
ife-1	EIF4E	0.387755	D	yes
cyn-11	PPIH	0.38	Sm
C24F3.2	DUSP12	0.384615	Sm
R02F11.4	CEP97	0.380952	Sm
R09F10.8	n.s.	0.380952	Sm
aly-3	ALYREF	0.375	Sm
C04G6.6	n.s.	0.375	Sm
bath-29	n.s.	0.363636	D
B0035.1	ZNF207	0.36	Sm
R10D12.13	n.s.	0.36	D
rpac-40	POLR1C	0.357143	Sm
T11F8.1	n.s.	0.357143	Sm
mrpl-51	MRPL51	0.357143	Sm
C04F12.1	n.s.	0.352941	D	yes
R05F9.11	SNAPC1	0.35	Sm
T20F5.7	n.s.	0.352941	Sm
srd-11	n.s.	0.35	Sm
zhp-3	RNF212B	0.35	D
C04F5.9	n.s.	0.346154	Sm
swsn-2.2	n.s.	0.346154	Sm
bath-1	n.s.	0.333333	Sm
him-10	NUF2	0.333333	Sm
B0511.7	PPP1R8	0.33	D
R03D7.2	IGHMBP2	0.33	Sm
F15A4.2	n.s.	0.33	Sm
T01G5.7	n.s.	0.333333	Sm
T24G10.2	n.s.	0.333333	D
B0280.9	UTP18	0.325	Sm	yes
ekl-1	n.s.	0.3125	D
M02B7.2	ERI3	0.3	Sm
T10C6.10	CWC15	0.3	Sm
cya-2	CCNA2	0.29	D
rpoa-12	ZNRD1	0.294118	Sm
mrps-2	n.s.	0.294118	D
C09D4.1	FLVCR1, FLVCR2	0.285714	Sm
pro-2	NOC2L	0.285714	Sm
set-2	SETD1A,B	0.285714	D
gei-14	n.s.	0.28	Sm
K02F6.7	L3MBTL2	0.27	Sm
asd-1	RBFOX1	0.274194	D	yes
nas-22	n.s.	0.272727	Sm
eri-1	ERI1	0.266667	Sm
sao-1	n.s.	0.259259	Sm
C31G12.4	n.s.	0.25	Sm
math-5	n.s.	0.25	Sm
ztf-26	n.s.	0.25	D
C16C4.18	n.s.	0.25	D
snpc-3.1	SNAPC3	0.24	D
aos-1	SAE1	0.238095	Sm
cogc-2	COG-2	0.235294	D
F32A7.4	METTL17	0.230769	Sm
Y17G7B.12	REXO4, AEN, ISG20L2	0.222222	Sm
B0495.9	AFG3L2	0.212121	D	yes
cin-4	TOP2	0.204082	Sm	yes
adr-2	ADARB1	0.2	D
sre-38	n.s.	0.2	D
mtrr-1	MTRR	0.2	Sm
kin-18	TAOK2, TAOK3, TAOK1	0.2	D
gfi-1	n.s.	0.1875	D
set-25	SETBP1	0.1875	D
dohh-1	DOHH	0.18	Sm
M05D6.2	TCP11L2,TCP11	0.178571	Sm
K02C4.3	USP25	0.173913	D
tftc-5	GTF3C5	0.166667	D
C08B11.9	C1orf50	0.142857	Sm
T02H6.8	n.s.	0.14	D
ctbp-1	n.s.	0.119048	Sm	yes
sqv-8	B3GAT3	0.117647	Sm
fbxc-47	n.s.	0.115385	Sm
Y45F10A.3	AFMID	0.111111	D
mdt-26	TCEANC2	0.1	D
set-32	n.s.	0.1	Sm
oig-4	n.s.	0.1	Sm
Orthologs in bold come from Ortholist (Shaye and Greenwald, 2011)
*Phenotype abbreviations: D for diffuse GFP distribution; Sm for small granules detected
^ For the subset of genes indicated, we tested whether endogenous MEX-3 granules were disrupted after RNAi; in all 43 cases tested, the results validated the GFP::MEX-3 screen.
