# Supplementary material for: RNAi Screen Identifies Novel Regulators of RNP Granules in the Caenorhabditis elegans Germ Line
Source: G3 (Bethesda). 2016 Jun 9;6(8):2643–54. doi: 10.1534/g3.116.031559 (PMC4978917; doi:10.1534/g3.116.031559)
Supplement: Supplemental Material [file supp_g3.116.031559_TableS2.xlsx]

## Sheet: Sheet1
Table S2. Percent of worms in which large granules are not detected by the indicated marker protein
	MEX-3	CGH-1	GLH-1
vector	0	9	16
str-82	69	27	26
F13C5.3	91	32	26
W03C9.5	81	28	69
K08F4.1	97	12	55
dnj-17	99	50	43
minimum # worms scored, n>22
